# Supplementary material for: Presence and genetic variability of Staphylococcus aureus subsp. anaerobius isolated from small ruminants in Central Europe
Source: Sci Rep. 2025 Apr 18;15:13493. doi: 10.1038/s41598-025-97300-z (PMC12008273; doi:10.1038/s41598-025-97300-z)
Supplement: Supplementary file 1 — Supplementary Material 1 [file 41598_2025_97300_MOESM1_ESM.xlsx]

## Sheet: SupplementaryTable1_Samples
Farm/Sample ID	Species	Sampling Date (MM/YYYY)	Location of the Herd (Country, State, District)	Flock type	Shearing contractors (code)	Year of first recognition	Potential Source of SAAN	ST	Accession ID
G1.1	sheep	01/2021	DE, Bavaria, Lichtenfels	sheep flock with goats	A	2015	purchase of sheep	4581	JBLYGT000000000
G1.2									JBLYGS000000000
G1.3									JBLYGR000000000
G1.4									JBLYGQ000000000
G1.5									JBLYGP000000000
G1.6									JBLYGO000000000
G1.7									JBLYGN000000000
G1.8									JBLYGM000000000
G1.9									JBLYGL000000000
G1.10									JBLYGK000000000
G4	goat	10/2020	DE, Lower Saxony, Hanover	goat herd	n/a	2020	unknown		JBLYFJ000000000
G5.1	sheep	12/2018	DE, Bavaria, Dillingen	sheep flock with goats		2019	unknown		JBLYFG000000000
G5.2		06/2020							JBLYFF000000000
G5.3					B				JBLYFE000000000
G5.4									JBLYFD000000000
G6.1	sheep	08/2022	DE, Baden-Wuerttemberg, Schwaebisch-Hall	sheep flock with goats		2020	unknown		JBLYFX000000000
G6.2									JBLYFW000000000
G6.3		09/2022			C				JBLYFV000000000
G6.4									JBLYFU000000000
G6.5	goat								JBLYFO000000000
G7.1	sheep	08/2020	DE, Bavaria, Neustadt/Aisch	sheep flock with goats	A	2020	purchase from G1		JBLYFC000000000
G7.2									JBLYFB000000000
G7.3		09/2020							JBLYEY000000000
G7.4									JBLYEX000000000
G9.1	goat	05/2022	DE, Bavaria, Nuremberg	sheep flock with goats		2016	unknown		JBLYGG000000000
G9.2					D				JBLYGF000000000
G9.3									JBLYGE000000000
G10	goat	06/2022	DE, Bavaria, Ansbach	n/a	n/a	n/a	n/a		JBLYGD000000000
G11.1	sheep	06/2022	DE, Bavaria, Weissenburg-Gunzenhausen	sheep flock with goats		2019	unknown		JBLYGB000000000
G11.2		08/2022							JBLYGA000000000
G11.3					E				JBLYFZ000000000
G11.4									JBLYFY000000000
G11.5	goat	06/2022							JBLYGC000000000
G12.1	sheep	09/2022	DE, Saxony, Erzgebirgskreis	sheep flock with goats		2022	purchase of sheep		JBLYFT000000000
G12.2									JBLYFS000000000
G12.3					F				JBLYFR000000000
G12.4	goat								JBLYFQ000000000
G12.5									JBLYFP000000000
A2	sheep	04/2021	AT, Vorarlberg, Bregenz	n/a	n/a	n/a	purchase from France		JBLYGI000000000
A3	sheep	04/2021	AT, Vorarlberg, Bludenz	n/a	n/a	n/a	n/a		JBLYGH000000000
P1.1	goat	2006-2007	PL, Greater Poland Voivodeship	diary goat herd		2006	buck from DE		JBLYFN000000000
P1.2		2006-2007			n/a				JBLYFM000000000
P1.3		2006-2007							JBLYFK000000000
P2	goat	2007		diary goat herd	n/a	2006	purchase from P1		JBLYFL000000000
G2.1	sheep	10/2020	DE, Bavaria, Rhoen-Grabfeld	sheep flock	G	2017	unknown	3756	JBLYFI000000000
G2.2		10/2020							JBLYFH000000000
G3.1	sheep	08/2020		sheep flock with goats	A	2018	unknown		JBLYFA000000000
G3.2		09/2020							JBLYEW000000000
G3.3		09/2020							JBLYEV000000000
G3.4		09/2020							JBLYEU000000000
G8	goat	08/2021#	DE, Baden-Wuerttemberg, Esslingen	sheep flock with goats	H	2021	purchase of goats		JBLYGJ000000000
A1	sheep	02/2019	AT, Upper Austria, Kirchdorf	n/a	n/a	n/a	n/a		JBLYEZ000000000
DE = Germany, AT = Austria, PL = Poland, n/a = not available, SAAN = Staphylococcus aureus subsp. anaerobius, ST = multilocus sequence type

## Sheet: Suppl.Table2_ENA Sequences
Bioproject PRJEB30965
Strain ID (this study)	Original Strain ID	Isolation location and time	Species	Biosample	Run accession
Su1_ENA	Su-1	Sudan (2005)	Sheep	SAMEA5243330	ERR3093762
Su2_ENA	Su-4	Sudan (2005)	Sheep	SAMEA5243331	ERR3093763
P_ENA	Po-3	Poland (2011)	Sheep	SAMEA5243332	ERR3093764
DK_ENA	DK-3	Denmark (1996)	Sheep	SAMEA5243333	ERR3093765
It_ENA	It-4	Italy (2008)	Sheep	SAMEA5243334	ERR3093766
Sp_ENA	MVF-502	Spain (2012)	Sheep	SAMEA5243353	ERR3093785
